# Supplementary material for: Plant Development of Early-Maturing Spring Wheat (Triticum aestivum L.) under Inoculation with Bacillus sp. V2026
Source: Plants (Basel). 2022 Jul 10;11(14):1817. doi: 10.3390/plants11141817 (PMC9317556; doi:10.3390/plants11141817)
Supplement: Supplementary file 1 [file plants-11-01817-s001.zip]

Archive with 1 entries (1 files):
- plants-1786999-supplementary.pdf
